# Supplementary material for: Sub-chronic exposure to crude acetylene results in the development of deleterious cardio metabolic changes in Sprague Dawley rats
Source: PLoS One. 2025 Nov 26;20(11):e0337172. doi: 10.1371/journal.pone.0337172 (PMC12654897; doi:10.1371/journal.pone.0337172)
Supplement: S1 File — (XLSX) [file pone.0337172.s001.xlsx]

## Sheet: WEIGHT FBS AND OGTT
					WEIGHT							FBS
	DAY		0	7	14	21	28	35	42		0	7	14	21	28	35	42
NORMAL	MALE	HEAD	139	193	231	262	295	297	300		5.3	5	5.1	4.9	5.1	4.9	4.6
		ABDOMEN	132	186	219	233	248	252	251		4.3	4.4	4.5	4.7	5.2	5	4.3
	FEMALE	HEAD	114	142	172	184	211	220	224		4.9	3.9	4.8	5.1	5	4.2	4.2
		ABDOMEN	100	147	169	185	201	205	205		5.2	5.1	5.6	4.9	4.6	4.5	4.3
		BACK	104	148	172	206	211	223	225		4.5	4.7	4.3	4.4	4.5	4.9	4.2
		TAIL	168	182	193	201	212	209	214		5.3	5.2	4.9	4.7	4.8	5.3	4.8
	AVERAGE		126.167	166.333	192.667	211.833	229.667	234.333	236.5		4.91667	4.71667	4.86667	4.78333	4.86667	4.8	4.4
LOW DOSE	MALE	TAIL	140	191	221	230	245	248	252		5.1	5.3	5.3	5.5	5.8	5.6	5.5
		LOWER LIMB	115	169	200	240	286	292	297		5.9	5.8	8.1	5.7	5.1	5.2	5.7
		X	157	214	247	269	271	284	290		4.5	4.4	4.8	5.6	5	5.6	5.7
	FEMALE	HEAD	116	156	187	192	200	205	244		4.6	5.1	5.1	5.4	5.8	5.6	5.4
		TAIL	161	191	205	232	274	276	281		4.9	5.2	5.6	5.2	5.6	5.4	5.8
		LOWER LIMB	116	151	177	186	203	211	213		5.1	5.2	5.3	5.6	5.2	5.5	5.4
	AVERAGE		134.167	178.667	206.167	224.833	246.5	252.667	262.833		5.01667	5.16667	5.7	5.5	5.41667	5.48333	5.58333
MODERATE DOSE	MALE	HEAD	125	175	203	223	248	251	256		4.3	5.4	5.7	5.6	5.8	5.6	6.2
		ABDOMEN	140	184	202	228	249	249	262		4.4	5.5	5.7	5.5	5.7	5.5	6
		BACK	122	174	190	211	233	242	255		4.9	5.6	5.9	5.4	6.1	5.9	5.9
	FEMALE	BACK	133	165	194	200	217	220	222		5.2	5.4	5.7	5.5	5.3	5.7	5.5
		ABDOMEN	140	183	208	203	208	214	224		5.1	5.3	5.6	5.9	5.6	5.8	5.9
		UPPER	80	129	152	160	172	171	175		5	4.9	5.4	5.9	5.6	5.7	6.2
	AVERAGE		123.333	168.333	191.5	204.167	221.167	224.5	232.333		4.81667	5.35	5.66667	5.63333	5.68333	5.7	5.95
HIGH DOSE	MALE	TAIL	140	191	218	236	265	278	281		5.2	5.5	5.9	5.6	5.8	5.7	6.5
		UPPER	115	150	183	204	225	240	241		4.5	5.5	5.2	5.8	6.3	6.2	6
		LOWER	114	161	192	217	246	248	253		4.4	5.4	6.1	5.7	5.9	5.8	6.3
	FEMALE	HEAD	204	224	240	252	264	272	283		5.2	5.4	6.3	6.4	6.6	6.4	6.7
		ABDOMEN	107	154	175	185	196	201	214		4.8	5.3	5.4	5.9	6.1	6.5	6.4
		TAIL	97	137	171	177	193	199	205		5.2	5.1	6.3	5.9	5.7	5.9	6.1
	AVERAGE		129.5	169.5	196.5	211.833	231.5	239.667	246.167		4.88333	5.36667	5.86667	5.88333	6.06667	6.08333	6.33333
								OGTT DAY 14
			0	30	60	90	120
NORMAL	MALE	HEAD	5.1	7.3	6.1	5.7	5.2
		ABDOMEN	4.5	8.1	6.9	5.7	4.9
	FEMALE	HEAD	4.8	7.3	6.7	5.4	5.2
		ABDOMEN	5.6	7.3	5	5.2	5.3
		BACK	4.3	6.7	5.4	5.4	4.4
		TAIL	4.9	5.6	5.2	5.3	5
LOW DOSE	MALE	TAIL	5.3	7.3	6	5.9	5.7
		LOWER LIMB	8.1	10.4	8.4	9.2	9.1
		X	4.8	7.1	6.9	6	5.3
	FEMALE	HEAD	5.1	6.9	5.6	5.2	4.8
		TAIL	5.6	6.2	6.3	5.3	5.2
		LOWER LIMB	5.3	8.7	6.3	5.8	5.2
MODERATE DOSE	MALE	HEAD	5.7	7.2	6.1	5.9	5.9
		ABDOMEN	5.7	7.7	7	6.7	6.4
		BACK	5.9	8.7	8.1	7.7	6.7
	FEMALE	BACK	5.7	8.1	7.2	7.2	7.5
		ABDOMEN	5.6	7.6	6.7	6	5.8
		UPPER	5.4	7.6	6.9	6.9	6.2
HIGH DOSE	MALE	TAIL	5.9	6.6	8	7.1	6.4
		UPPER	5.2	6.7	6.2	5.9	5.8
		LOWER	6.1	10.4	8.1	7.7	7.2
	FEMALE	HEAD	6.3	8.1	7.2	6.8	6.2
		ABDOMEN	5.4	7.6	6.8	6.4	5.8
		TAIL	6.3	7.6	7.2	6.8	6.5
						OGTT DAY 28
NORMAL	MALE	HEAD	5.1	8.3	8	7.2	4.7
		ABDOMEN	5.2	9.2	8.7	6.9	5.4
	FEMALE	HEAD	5	9.2	6.9	6.3	5.1
		ABDOMEN	4.6	9.1	8	5.7	4.8
		BACK	4.5	7.8	5.9	5.4	4.7
		TAIL	4.8	7.4	6.9	6.3	5.7
LOW DOSE	MALE	TAIL	5.8	7.2	8.7	5.8	5.7
		LOWER LIMB	5.1	7.3	7.4	6.3	5.6
		X	5	8.4	7.2	6.4	5.3
	FEMALE	HEAD	5.8	7.2	7	6.4	5.7
		TAIL	5.6	7.1	7.6	7	6.7
		LOWER LIMB	5.2	8.4	7.2	5.7	5.5
MODERATE DOSE	MALE	HEAD	5.8	10.1	8.7	7.4	6.1
		ABDOMEN	5.7	10.8	9.1	7.2	6.9
		BACK	6.1	8.1	7.8	7.2	7
	FEMALE	BACK	5.3	9.2	7.9	6.4	5.9
		ABDOMEN	5.6	7.8	8.7	7.2	6
		UPPER	5.6	8.8	8.4	6.6	6.3
HIGH DOSE	MALE	TAIL	5.8	8.3	7.2	7.7	6.3
		UPPER	6.3	10.5	9.3	8.4	7.8
		LOWER	5.9	7.1	8.5	8.6	7.3
	FEMALE	HEAD	6.6	10.4	9.6	8.5	7.4
		ABDOMEN	6.1	7	8.1	7.6	6.1
		TAIL	5.7	7.1	8.2	7.9	6.7
			OGTT DAY 42
			0	30	60	90	120
NORMAL	MALE	HEAD	4.6	6.5	6.3	5.2	4.5
		ABDOMEN	4.3	6.3	5.4	5.4	4.5
	FEMALE	HEAD	4.2	5.6	5.7	4.9	4.3
		ABDOMEN	4.3	5.9	5.8	5	4.5
		BACK	4.2	6.5	5.8	5.6	5.6
		TAIL	4.8	5.7	5.6	5	5.1
LOW DOSE	MALE	TAIL	5.5	5.7	5.9	5.9	5.8
		LOWER LIMB	5.7	6.8	6.3	6.4	5.7
		X	5.7	7.2	6.7	6.5	6
	FEMALE	HEAD	5.4	7.1	6.5	6.5	5.7
		TAIL	5.8	7.6	6.2	5.6	5.7
		LOWER LIMB	5.4	6.2	5.9	5.4	5.4
MODERATE DOSE	MALE	HEAD	6.2	7.8	7.2	6.3	6
		ABDOMEN	6	6.9	6.3	6.4	5.9
		BACK	5.9	7.6	7.2	5.9	5.8
	FEMALE	BACK	5.5	6.9	6.6	6.2	5.1
		ABDOMEN	5.9	8.3	6.9	6.6	6
		UPPER	6.2	7.4	6.8	6.8	5.9
HIGH DOSE	MALE	TAIL	6.5	8.3	7.8	7.5	6.5
		UPPER	6	7.6	7.7	7.2	6.9
		LOWER	6.3	7.8	8.1	7.5	6.4
	FEMALE	HEAD	6.7	10.7	9.4	8.3	6.5
		ABDOMEN	6.4	9.2	9.4	7.8	6
		TAIL	6.1	7.9	7.6	6.5	5.8

## Sheet: LFT
			AST	ALP	ALT	GGT
			U/L	U/L	U/L
NORMAL	MALE	HEAD	4.54	53.01	32	2.43
		ABDOMEN	34.61	26.32	54	2.11
	FEMALE	HEAD	33.32	40.12	24	6.8
		ABDOMEN	32.35	22.59	30	1.77
		BACK	30.24	7.93	76	2.4
		TAIL	31.78	27.31	33	0.45
	AVERAGE
LOW DOSE	MALE	TAIL	145.19	122.34	65	8.98
		LOWER LIMB	182.73	102.32	60	7.29
		X	178.42	136.73	76	3.73
	FEMALE	HEAD	158.12	48.31	77	8.99
		TAIL	166.87	116.53	82	6.23
		LOWER LIMB	172.34	100.34	76	7.01
	AVERAGE
MODERATE DOSE	MALE	HEAD	202.46	182.32	92	6.81
		ABDOMEN	190.82	184.08	101	10.23
		BACK	182.34	172.34	94	9.82
	FEMALE	BACK	195.1	208.7	85	10.22
		ABDOMEN	210.2	196.29	96	9.02
		UPPER	205.04	182.21	110	8.94
	AVERAGE
HIGH DOSE	MALE	TAIL	210.47	198.36	198	14.34
		UPPER	271.23	298.34	125	13.21
		LOWER	260.06	317.2	281	14.89
	FEMALE	HEAD	223.21	340.46	120	15.62
		ABDOMEN	252.34	210.69	186	10.9
		TAIL	242.11	304.56	202	13.22

## Sheet: HEME
				HEME ASSAY
				A	E	CONCENTRATION(mm)	CONCENTRATION*100
		NORMAL		1.899	34.7	0.0547262	5.47262
				1.674	34.7	0.0482421	4.82421
				2.093	34.7	0.060317	6.0317
				1.872	34.7	0.0539481	5.39481
				1.784	34.7	0.0514121	5.14121
				1.549	34.7	0.0446398	4.46398
		LOW DOSE		2.123	34.7	0.0611816	6.11816
				2.001	34.7	0.0576657	5.76657
				1.998	34.7	0.0575793	5.75793
				2.111	34.7	0.0608357	6.08357
				1.892	34.7	0.0545245	5.45245
				2.132	34.7	0.0614409	6.14409
		MODERATE DOSE		2.226	34.7	0.0641499	6.41499
				2.023	34.7	0.0582997	5.82997
				2.246	34.7	0.0647262	6.47262
				2.334	34.7	0.0672622	6.72622
				2.489	34.7	0.0717291	7.17291
				2.553	34.7	0.0735735	7.35735
		HIGH DOS		2.82	34.7	0.081268	8.1268
				2.813	34.7	0.0810663	8.10663
				2.723	34.7	0.0784726	7.84726
				2.654	34.7	0.0764841	7.64841
				2.823	34.7	0.0813545	8.13545
				2.345	34.7	0.0675793	6.75793
							0

## Sheet: WEIGHT
					MEASUREMENTS ON DAY 42
				BODY	TONGUE	TONGUE TO BODY MASS	LIVER	LIVER TO BODY MASS	HEART	MESENTERIC	PERICARDIAL	RETROPERITONEAL	TOTAL ADIPOSE
NORMAL	MALE	HEAD		300	0.3113	0.00103767	6.6289	0.0220963	1.2708	1.2312	0.0242	1.2592	2.5146
		ABDOMEN		251	0.4293	0.00171036	8.3892	0.0334231	1.1092	1.1123	0.0349	0.789	1.9362
	FEMALE	HEAD		224	0.3872	0.00172857	7.3254	0.0327027	1.0029	0.2091	0.0293	2.121	2.3594
		ABDOMEN		205	0.435	0.00212195	6.5256	0.0318322	0.9336	0.3768	0.0513	0.5613	0.9894
		BACK		225	0.4528	0.00201244	7.6834	0.0341484	1.0039	0.4564	0.0398	0.9878	1.484
		TAIL		214	0.4863	0.00227243	7.1178	0.0332607	0.8638	0.571	0.0485	2.123	2.7425
	AVERAGE			236.5	0.416983	0.00176314	7.27838	0.0307754	1.0307	0.659467	0.038	1.30688	2.00435
LOW DOSE	MALE	TAIL		252	0.391	0.00155159	8.13	0.0322619	0.9029	2.3232	0.035	1.4606	3.8188
		LOWER LIMB		297	0.4783	0.00161044	11.9852	0.0403542	1.05	1.3126	0.0278	0.8909	2.2313
		X		290	0.5407	0.00186448	8.7785	0.0302707	0.8707	2.2342	0.0238	1.3423	3.6003
	FEMALE	HEAD		244	0.5387	0.00220779	6.7632	0.027718	0.8623	2.3412	0.035	0.9898	3.366
		TAIL		281	0.4529	0.00161174	7.3163	0.0260367	0.8795	1.7149	0.0176	1.6937	3.4262
		LOWER LIMB		213	0.4632	0.00217465	9.4389	0.0443141	0.8324	2.5672	0.0492	4.2932	6.9096
	AVERAGE			262.833	0.477467	0.00181661	8.73535	0.0332353	0.899633	2.08222	0.0314	1.77842	3.89203
MODERATE DOSE	MALE	HEAD		256	0.4899	0.00191367	12.2077	0.0476863	1.0543	3.5065	0.0762	2.3461	5.9288
		ABDOMEN		262	0.5284	0.00201679	10.3633	0.0395546	1.0396	2.7369	0.0306	1.8128	4.5803
		BACK		255	0.4936	0.00193569	11.3776	0.044618	1.1184	3.3293	0.0481	1.9848	5.3622
	FEMALE	BACK		222	0.4777	0.0021518	6.9938	0.0315036	0.7987	2.3983	0.0367	1.6782	4.1132
		ABDOMEN		224	0.4122	0.00184018	6.7973	0.0303451	0.9107	3.0481	0.053	2.0173	5.1184
		UPPER		175	0.4454	0.00254514	5.5226	0.0315577	0.7618	3.4578	0.0176	1.7741	5.2495
	AVERAGE			232.333	0.474533	0.00204247	8.87705	0.0382082	0.94725	3.07948	0.0437	1.93555	5.05873
HIGH DOSE	MALE	TAIL		281	0.461	0.00164057	13.1981	0.0469683	1.1316	3.5604	0.0194	2.8538	6.4336
		UPPER		241	0.4434	0.00183983	12.5694	0.0521552	1.0392	4.0163	0.0356	3.1298	7.1817
		LOWER		253	0.4155	0.00164229	12.2598	0.0484577	1.0828	4.6328	0.0145	2.1269	6.7742
	FEMALE	HEAD		283	0.4902	0.00173216	9.9829	0.0352753	0.8212	3.2265	0.0638	2.9983	6.2886
		ABDOMEN		214	0.445	0.00207944	9.5204	0.0444879	0.7979	3.5404	0.0612	3.179	6.7806
		TAIL		205	0.4789	0.0023361	10.7832	0.052601	0.8499	4.4332	0.0152	2.4478	6.8962
	AVERAGE			246.167	0.455667	0.00185105	11.3856	0.0462517	0.953767	3.9016	0.03495	2.78927	6.72582

## Sheet: HEPATIC TRIG
				HEPATIC TRIGLYCERIDES
NORMAL	MALE	HEAD	2.224
		ABDOMEN	2.332
	FEMALE	HEAD	2.343
		ABDOMEN	2.133
		BACK	1.998
		TAIL	2.032
	AVERAGE		2.177
LOW DOSE	MALE	TAIL	2.345
		LOWER LIMB	2.784
		X	2.567
	FEMALE	HEAD	2.489
		TAIL	2.001
		LOWER LIMB	2.663
	AVERAGE		2.47483
MODERATE DOSE	MALE	HEAD	2.987
		ABDOMEN	3.021
		BACK	2.344
	FEMALE	BACK	2.734
		ABDOMEN	2.456
		UPPER	2.874
	AVERAGE		2.736
HIGH DOSE	MALE	TAIL	3.234
		UPPER	3.567
		LOWER	3.478
	FEMALE	HEAD	3.654
		ABDOMEN	3.589
		TAIL	3.987
	AVERAGE		3.58483

## Sheet: OGTT
0	5.8	195
30	7.2	213							NORMAL	MALE	HEAD	727.5
60	7	186									ABDOMEN	762
90	5.4	151.5								FEMALE	HEAD	732
120	4.7										ABDOMEN	688.5
		745.5									BACK	655.5
											TAIL	631.5
									LOW DOSE	MALE	TAIL	741
											LOWER LIMB	1098
											X	751.5
										FEMALE	HEAD	679.5
											TAIL	696
											LOWER LIMB	781.5
									MODERATE DOSE	MALE	HEAD	750
											ABDOMEN	823.5
											BACK	924
										FEMALE	BACK	873
											ABDOMEN	780
											UPPER	816
									HIGH DOSE	MALE	TAIL	835.5
											UPPER	729
											LOWER	985.5
										FEMALE	HEAD	850.5
											ABDOMEN	792
											TAIL	840

## Sheet:  OGTT2
0	6.1	210
30	7.9	232.5							NORMAL	MALE	HEAD	676.5
60	7.6	211.5									ABDOMEN	645
90	6.5	184.5								FEMALE	HEAD	613.5
120	5.8										ABDOMEN	613.5
		838.5									BACK	684
											TAIL	637.5
									LOW DOSE	MALE	TAIL	694.5
											LOWER LIMB	756
											X	787.5
										FEMALE	HEAD	769.5
											TAIL	754.5
											LOWER LIMB	687
									MODERATE DOSE	MALE	HEAD	822
											ABDOMEN	766.5
											BACK	796.5
										FEMALE	BACK	750
											ABDOMEN	832.5
											UPPER	811.5
									HIGH DOSE	MALE	TAIL	903
											UPPER	868.5
											LOWER	892.5
										FEMALE	HEAD	1050
											ABDOMEN	978
											TAIL	838.5
